# Supplementary material for: Stepwise ABC system for classification of any type of genetic variant
Source: Eur J Hum Genet. 2021 May 13;30(2):150–9. doi: 10.1038/s41431-021-00903-z (PMC8821602; doi:10.1038/s41431-021-00903-z)
Supplement: Supplementary file 2 — Suppl Table S1 [file 41431_2021_903_MOESM2_ESM.xlsx]

## Sheet: Ark1
Gene/CNV	NEW	c./position	p./type	Clinical information	Step A: Functional grading	Step B: Clinical grading	A+B	Variant class	Step C: Standard comment
Dominant setting
F5	NM_000130.4:c.1601G>A	c.1691G>A (Leiden mutation)	p.Arg506Gln (Factor V Leiden)	deep venous thrombosis (DVT)	5 - Functional effect	2 - Known risk factor	5+2	D - Comb 6-7	Class D - Genetic variant that increases susceptibility for this phenotype detected
BRCA1	LRG_292t1:c.5407-25T>A	c.5407-25T>A (LRG_292:g.170256T>A)	splice variant (verified)	breast cancer, suspicious family history	4 - Likely functional effect or known hypomorphic allele	5 - Pathogenic, high penetrance (> 40%)	4+5	B - Comb 9	Class B - Moderate-penetrant disease-associated pathogenic variant detected
KCNQ1	LRG_287t1:c.1766G>A	c.1766G>A	p.(Gly589Asp) (founder mutation)	LQTS	5 - Functional effect	4 - Pathogenic, moderate penetrance (20-40%)	5+4	B - Comb 9	Class B - Moderate-penetrant disease-associated pathogenic variant detected
AQP4	NM_001650.4:c.332G>C	c.332G>C de novo	p.(Ser111Thr) de novo	ID, transient brain edema and hypertrophic cardiomyopathy	3 - Hypothetical functional effect	1 - Potential interest - "right type of gene"	3+1	E - Comb 4-5	Class E - Genetic variant of potential interest detected
JAK2	NM_004972.3:c.2048_2050del	c.2048_2050delGAG	p.(Arg683_Glu684insLys)	healthy person with platelet counts higher than normal	4 - Likely functional effect or known hypomorphic allele	0 - Clinical VUS	4+0	E - Comb 4-5	Class E - Genetic variant of potential interest detected
SLC6A1 (GABA transporter)	NM_003042.3:c.1256G>A	c.1256G>A de novo	p.(Arg419His) de novo (3 in gnomAD)	neonatal hypotonia, funnel chest	3 - Hypothetical functional effect	1 - Potential interest - "right type of gene"	3+1	E - Comb 4-5	Class E - Normal findings - no pathogenic variants that could be related to the phenotype detected
UMOD	NM_001278614.1:c.915C>A	c.915C>A as an incidental finding	p.(Tyr305*) as incidental finding	neonate with cyanotic spells	5 - Functional effect	0 - Clinical VUS	5+0	E - Comb 4-5	Class E - Normal findings - no pathogenic variants that could be related to the phenotype detected
TCOF1	NM_001135243.1:c.4435A>T	c.4435A>T mat	p.(Lys1479*) maternal, unknown if NMD	Treacher-Collins syndrome, mother normal phenotype	4 - Likely functional effect or known hypomorphic allele	4 - Pathogenic, moderate penetrance (20-40%)	4+4	C - Comb 8	Class C - Low-penetrant disease-associated pathogenic variant detected
NLRP3	NM_004895.4:c.2113C>A	c.2113C>A	p.(Gln705Lys) (MAF 7,7%)	fever syndrome? Functional studies suggest GoF	3 - Hypothetical functional effect	0 - Clinical VUS	3+0	F - Comb 3	Class F - Normal findings - no pathogenic variants that could be related to the phenotype detected
CYFIP2 (FMR1-interacting)	NM_001037332.2:c.1908G>T	c.1908G>T de novo	p.(Gln636His) de novo	moderate ID, ASD, no epilepsy, 16 y old	3 - Hypothetical functional effect	5 - Pathogenic, high penetrance (> 40%)	3+5	C - Comb 8	Class C - Disease-associated pathogenic variant detected
BICD2	NM_015250.3:c.793A>G	c.793A>G	p.(Met265Val) (8 in gnomAD)	family with dropfot, areflexia and thenar atrofy in AD pattern	3 - Hypothetical functional effect	1 - Potential interest - "right type of gene"	3+1	E - Comb 4-5	Class E - Genetic variant of potential interest detected
NIPBL	NM_133433.3:c.3770T>G	c.3770T>G de novo	p.(Leu1257Arg) de novo (0 in gnomAD)	possible CdLS: ID, short, microcephalic, dysmorphic	4 - Likely functional effect or known hypomorphic allele	5 - Pathogenic, high penetrance (> 40%)	4+5	B - Comb 9	Class B - Disease-associated pathogenic variant detected
BRCA2	LRG_293t1:c.8177A>G	c.8177A>G	p.(Tyr2726Cys) / MAF 0.01% (eur)	ca. ovarii, sister also CO, functional studies supports effect	4 - Likely functional effect or known hypomorphic allele	3 - Pathogenic	4+3	D - Comb 6-7	Class D - Genetic variant that increases susceptibility for this phenotype detected
RET	NM_020975.4:c.2370G>C	c.2370G>C / 4x path. in ClinVar	p.(Leu790Phe) 4x pathogenic in ClinVar (5 in gnomAD)	healthy 72 years old, unknown family history	4 - Likely functional effect or known hypomorphic allele	3 - Pathogenic	5+3	C - Comb 8	Class C - Low-penetrant disease-associated pathogenic variant detected
CBL	NM_005188.3:c.1506_1508del	c.1506_1508del mat	p.(Leu503del) maternal (0 in gnomAD)	girl 13 y with short stature	3 - Hypothetical functional effect	1 - Potential interest - "right type of gene"	3+1	E - Comb 4-5	Class E - Normal findings - no pathogenic variants that could be related to the phenotype detected
SOX8	NM_014587.3:c.1163C>T	c.1163C>T (MAF 0.021%)	p.(Ala388Val), MAF 0.021%	primary amenorrhea, high FSH, low E2	0 - Functional VUS	not classified	0	0	Class 0 - Normal findings - no pathogenic or likely pathogenic variants detected
NSMF	NM_001130969.1:c.763G>A	c.763A>G, reduces protein expression	p.(Ala255Thr), reduces protein expression (61 in gnomAD)	boy 11y with anosmia, no olfactory bulbs	3 - Hypothetical functional effect	2 - Known risk factor	3+2	E - Comb 4-5	Class E - Genetic variant of potential interest detected
MFN2	NM_014874.3:c.899G>A	c.899G>A	p.(Arg300His) / 3 in gnomAD	late onset sensory/motor CMT	3 - Hypothetical functional effect	2 - Known risk factor	3+2	E - Comb 4-5	Class E - Genetic variant of potential interest detected
RET	NM_020975.4:c.2657G>A	c.2657G>A	p.(Arg886Gln) / 10 in gnomAD	pheochromocytoma at age 41, neg. fam. history	0 - Functional VUS	not classified	0	0	Class 0 - Normal findings - no pathogenic or likely pathogenic variants detected
PURA	NM_005859.4:c.506G>C	c.506G>C de novo	p.(Arg169Pro), de novo (0 in gnomAD)	ID, hypotonia, fits MR type 31 (AD)	4 - Likely functional effect or known hypomorphic allele	5 - Pathogenic, high penetrance (> 40%)	4+5	B - Comb 9	Class B - Disease-associated pathogenic variant detected
ATM	NM_000051.3:c.9022C>T	c.9022C>T, in ClinVar 3, 4 and 5**	p.(Arg3008Cys), in ClinVar 3, 4 and 5** (4 in gnomAD)	family with colon cancer and no members with breast cancer	3 - Hypothetical functional effect	0 - Clinical VUS	3+0	F - Comb 3	Class F - Normal findings - no pathogenic variants that could be related to the phenotype detected
SCN2A	NM_021007.2:c.5011A>T	c.5011A>T, unknown if de novo	p.(Met1671Leu), unknown if de novo (0 in gnomAD)	epliepsy related to fever, communicating hydrocephalus	3 - Hypothetical functional effect	1 - Potential interest - "right type of gene"	3+1	E - Comb 4-5	Class E - Genetic variant of potential interest detected
RP1L1	NM_178857.5:c.133C>T	c.133C>T	p.(Arg45Trp) / known risk factor	maculadystrophy, age 22 y	4 - Likely functional effect or known hypomorphic allele	3 - Pathogenic	4+3	D - Comb 6-7	Class D - Genetic variant that increases susceptibility for this phenotype detected
RYR1	NM_000540.2:c.2687G>A	c.2687G>A	p.(Arg896Gln) / MAF 0.02%	malignant hypertermia during narcosis	3 - Hypothetical functional effect	2 - Known risk factor	3+2	E - Comb 4-5	Class E - Genetic variant of potential interest detected
CACNA1C	NM_000719.6:c.5852C>G	c.5852C>G de novo	p.(Pro1951Arg), de novo	ID/ASD, hypospadias, dysmorphism	3 - Hypothetical functional effect	2 - Known risk factor	3+2	E - Comb 4-5	Class E - Normal findings - pathogenic variants that could explain the phenotype was not detected
KCND3	NM_004980.4:c.167C>G	c.167C>G	p.(Thr56Ser) / 5 in gnomAD	Late onset cerebellar ataxia	3 - Hypothetical functional effect	1 - Potential interest - "right type of gene"	3+1	E - Comb 4-5	Class E - Normal findings - pathogenic variants that could explain the phenotype was not detected
Recessive setting
C2orf44 (reg spindle dynamics)	NM_025203.2:c.1882A>G	c.1882A>G, homozygous	p.(Arg628Gly), homozygous	MCA, moderate ID, short, deaf, died at age 9 y	3 - Hypothetical functional effect	0 - Clinical VUS	3+0	F - Comb 3	Class F - Normal findings - no pathogenic variants that could be related to the phenotype detected
TMEM67	NM_153704.5:c.800C>T	c.800C>T in single IBD region	p.(Als267Val) homozygous in single IBD region (0 in gnomAD)	fetal week 19: occipital encephalocele, Meckel syndrome?	3 - Hypothetical functional effect	5 - Pathogenic, high penetrance (> 40%)	3+5	C - Comb 8	Class C - Disease-associated pathogenic variant detected
ZNF711 (X-linked)	NM_021998.4:c.661A>G	c.661A>G mat	p.(Thr221Ala) maternal (4 in gnomAD)	boy with autism, no language at age 3, ID?	0 - Functional VUS	not classified	0	0	Class 0 - Normal findings - no pathogenic or likely pathogenic variants detected
FLVCR2	NM_017791.2:c.615G>T	c.615G>T homozygous	p.(Trp205Cys), homozygous (1 in gnomAD)	clinical features strongly suggest Fowler syndrome	3 - Hypothetical functional effect	3 - Pathogenic	3+3	D - Comb 6-7	Class D - Homozygocity for a genetic variant that could explain the phenotype was detected
ABCA4	NM_000350.2:c.5603A>T	c.5603A>T	p.(Asn1868Ile) heterozygous	reduced vision - possibly a retinopathy	4 - Likely functional effect or known hypomorphic allele	2 - Known risk factor	4+1	E - Comb 4-5	Class E - Normal findings - pathogenic variants that could explain the phenotype was not detected
ABCA4	NM_000350.2:c.1457del	c.1457del	p.(Pro486Leufs*82) heterozygous	clinical findings compatible with Stargardt disease	5 - Functional effect	3 - Pathogenic	5+2	D - Comb 6-7	Class D - Genetic variant of potential interest detected
CFTR	NM_000492.3:c.1521_1523del	c.1521_1523del	Phe508del, heterozygous	young adult with polyneuropathy	5 - Functional effect	0 - Clinical VUS	5+0	E - Comb 4-5	Class E - Normal findings - pathogenic variants that could explain the phenotype was not detected
CFTR	NM_000492.3:c.1521_1523del	c.1521_1523del	Phe508del, heterozygous	young adult with nasal polyposis	5 - Functional effect	2 - Known risk factor	5+2	D - Comb 6-7	Class D - Heterozygocity for a recessive genetic variant of potential interest detected
FECH	NM_000140.3:c.315-48T>C	c.315-48T>C (Chr18(GRCh38):g.5757571588A>G)	splice variant (verified)	erythropoietic protoporphyria (EPP) likely diagnosis	4 - Likely functional effect or known hypomorphic allele	1 - Potential interest - "right type of gene"	4+1	E - Comb 4-5	Class E - Heterozygocity for a recessive genetic variant of potential interest detected
ZNF335 (AR ID/cataract gene)	NM_022095.3:c.2744_2747del	c.2744_2747del mat	p.(Ser915ThrfsTer3), maternal (0 in gnomAD)	ID/ASD, cataract, short stature, SMA also suspected	5 - Functional effect	2 - Known risk factor	5+2	D - Comb 6-7	Class D - Heterozygocity for a recessive genetic variant of potential interest detected
	NM_022095.3:c.2021G>T	c.2021G>T pat	p.(Gly674Val), paternal (1 in gnomAD)		3 - Hypothetical functional effect	1 - Potential interest - "right type of gene"	3+1	E - Comb 4-5	Class E - Genetic variant of potential interest detected
PIEZO1	NM_001142864.2:c.7405G>C	c.7405G>C pat	p.(Glu2469Gln), paternal (0 in gnomAD)	hydrops foetalis, edemas, glaukoma, two brothers died of hydrops foetalis	3 - Hypothetical functional effect	1 - Potential interest - "right type of gene"	3+1	E - Comb 4-5	Class E - Heterozygocity for a recessive genetic variant of potential interest detected
	NM_001142864.2:c.2815_2817dup	c.2815_2817dupCTG mat	p.(Leu939dup), maternal (0 in gnomAD)		3 - Hypothetical functional effect	1 - Potential interest - "right type of gene"	3+1	E - Comb 4-5	Class E - Heterozygocity for a recessive genetic variant of potential interest detected
SLC22A5 (carnitine transporter)	NM_001308122.2:c.136C>T	c.136C>T	p.(Pro46Ser), known pathogenic variant	3y old child with ID, dysmorphism and cardiac malformation	5 - Functional effect	0 - Clinical VUS	5+0	E - Comb 4-5	Class E - Normal findings - pathogenic variants that could explain the phenotype was not detected
	NM_001308122.2:c.1535G>A	c.1535G>A	p.(Arg512His), MAF 0.6%		3 - Hypothetical functional effect	0 - Clinical VUS	3+0	F - Comb 3	Class F - Normal findings - no pathogenic variants that could be related to the phenotype detected
C3 [NM_000064.3]	LRG_27t1:c.4893G>A	c.4893G>A pat	p.(Trp1631*), paternal	index with aHUS, father healthy carrier completely neg family history, five heathy relatives (some old) carry G1116R	5 - Harmful	2 - Known risk factor	5+2	D - Comb 6-7	Class D - Heterozygosity for a recessive genetic variant of potential interest detected
	LRG_27t1:c.2203C>T	c.2203C>T mat	p.(Arg735Trp), maternal (585 in gnomAD)		2 - Likely normal function	not classified	0	0	Class 0 - Normal finding
	LRG_27t1:c.3346G>A	c.3346G>A mat	p.(Gly1116Arg), maternal (not in gnomAD)		3 - Hypothetical functional effect	2 - Known risk factor	3+2	E - Comb 4-5	Class E - Genetic variant of potential interest detected
Genomic copy number variantion
Trisomy 21	NC_000021.9:g.[pter_cen_qter]add	chr 21	trisomy	Down syndrome	5 - Functional effect	5 - Pathogenic, high penetrance (> 40%)	5+5	A - Comb 10	Class A - High-penetrant disease-associated pathogenic variant detected
Classic dup1q21.1	NC_000001.11:g.(143200001_?)_(?_147500000)dup	chr 1	duplication	Fallot	5 - Functional effect	3 - Pathogenic, low penetrance (< 20%)	5+3	C - Comb 8	Class C - Low-penetrant disease-associated pathogenic variant detected
Classic dup16p11.2	NC_000016.10:g.(28500001_?)_(?_35300000)dup	chr 16	duplication	psychosis	5 - Functional effect	4 - Pathogenic, moderate penetrance (20-40%)	5+4	B - Comb 9	Class B - Moderate-penetrant disease-associated pathogenic variant detected
Classic dup22q11.2	NC_000021.9:g.(17400001_?)_(?_25500000)dup	chr 22	duplication	learning problems	5 - Functional effect	2 - Known risk factor	5+2	D - Comb 6-7	Class D - Genetic variant that increases susceptibility for this phenotype detected
del 3p12.1p11.1	NC_000003.11:g.(85371950_?)(?_89552676)del	GRCh37(chr3:85371950_89552676)x1 (4.2 Mb deletion)	4.2 Mb deletion	ID/ASD, fetal alchohol syndrome?, adopted child	4 - Likely functional effect or known hypomorphic allele	4 - Pathogenic	4+4	C - Comb 8	Class C - Disease-associated pathogenic variant detected
GRIA3 duplication	NC_000023.10:g.(122317010_?)_(?_122838263)dup	GRCh37(chrX:122317010_122838263)x2, 521 kb duplication	521 kb duplication	male with epilepsy and learning problems	3 - Hypothetical functional effect	1 - Potential interest - "right type of gene"	3+1	E - Comb 4-5	Class E - Genetic variant of potential interest detected
dup Xq13.1	NC_000023.10:g.(71067812_?)_(?_71671943)dup	GRCh37(chrX:71067812-71671943)x2 (604 kb duplication)	604 kb duplication	boy with gonadal dysgenesis and Müllerian remnant	3 - Hypothetical functional effect	1 - Potential interest - "right type of gene"	3+1	E - Comb 4-5	Class E - Genetic variant of potential interest detected
Miscellaneous
Extensive homozygosity (IBD)			10% of the genome is IBD, parents are first cousins	fetus with occipital encephalocele	3 - Hypothetical functional effect	2 - Known risk factor	3+2	E - Comb 4-5	Class E - Genetic variant of potential interest detected
Extensive homozygosity (IBD)			10% of the genome is IBD, parents are first cousins	fetus with normal untrasound finding and neg. fam. history	3 - Hypothetical functional effect	2 - Known risk factor	3+2	E - Comb 4-5	Class E - Normal findings
UBE3A	LRG_15t1:c.2304G>A	c.2304G>A pat	p.(Trp768*), paternal	incidental finding in female with cardiomyopathy	5 - Functional effect	2 - Known risk factor	5+2	D - Comb 6-7	Class X - Genetic variant unrelated to the clinical question detected
